# Supplementary material for: Contributions of Gene Modules Regulated by Essential Noncoding RNA in Colon Adenocarcinoma Progression
Source: Biomed Res Int. 2020 Mar 20;2020:8595473. doi: 10.1155/2020/8595473 (PMC7128050; doi:10.1155/2020/8595473)
Supplement: Supplementary Materials — Supplementary Table S1: statistic information about stage III-related functional modules. Supplementary Table S2: statistic information about stage IV-related functional modules. Supplementary Table S3: statistics about 31 ncRNA regulatory modules. Supplementary Table S4: function annotation of ncRNAs in module 2. Supplementary Table S5: statistics about core hall-marker pathways. [file 8595473.f1.zip]

Archive with 2 entries (2 files):
- Supplementary Table S1 2 4 5.doc
- Supplementary Table S3. Statistics about ncRNA regulated modules.xlsx
