# Supplementary material for: Contributions of Gene Modules Regulated by Essential Noncoding RNA in Colon Adenocarcinoma Progression
Source: Biomed Res Int. 2020 Mar 20;2020:8595473. doi: 10.1155/2020/8595473 (PMC7128050; doi:10.1155/2020/8595473)
Supplement: Supplementary Materials — Supplementary Table S1: statistic information about stage III-related functional modules. Supplementary Table S2: statistic information about stage IV-related functional modules. Supplementary Table S3: statistics about 31 ncRNA regulatory modules. Supplementary Table S4: function annotation of ncRNAs in module 2. Supplementary Table S5: statistics about core hall-marker pathways. [file 8595473.f1.zip › Supplementary Table S3. Statistics about ncRNA regulated modules.xlsx]

## Sheet: Table S3
No. of ncRNA regulatory module	Gene	miRNA	lncRNA	Count.of.genes	Count.of.miRNAs	Count.of.lncRNAs	P-value of module (survival analysis)	P-value of genes of module (survival analysis)	logN-logM	Essential	P-value of genes of module (survival analysis)(GSE29623)	P-value of genes of module (survival analysis)(GSE39582)	P-value of genes of module (survival analysis)(GSE17563)
M25	BIRC5,BMI1,BUB1,BUB1B,CCNA2,CCNB1,CDK1,CDC20,CDKN3,CENPA,CENPF,PHC1,PHC2,EZH1,EZH2,HMMR,KIF11,MAD2L1,PCNA,RBBP4,RING1,RNF2,RRM2,AURKA,TOP2A,TTK,TYMS,PCGF2,CBX4,EED,PRC1,CCNB2,KIF23,DLGAP5,MELK,KIF20A,PCGF3,SCML2,NDC80,UBE2C,TPX2,CBX6,SUZ12,RACGAP1,NUSAP1,DTL,ANLN,CDCA8,CEP55,PBK,CBX8,NCAPG,CDCA3,NUF2,PCGF6,PCGF5,CBX2,PCGF1,ASXL1,ASPM	hsa-miR-199a-5p,hsa-miR-199b-5p,hsa-miR-34c-5p	CTD-2020K17.1	60	3	1	5.81013e-11	6.94562e-08	3.07753	Y	2.43e-10	3.04e-11	1.5e-11
M2	A2M,ABL1,ACACB,ACVR2A,ACVR2B,ADCY2,AGTR2,ATIC,BMP2,BMPR1A,BMPR1B,BMPR2,CACNA1C,CACNA1D,CACNA1F,CACNA1S,CACNA2D1,CACNB1,CACNB2,CACNB3,CACNB4,CDK5,CHRM5,CHUK,CRMP1,CRY1,CRY2,CSF2,CSNK1E,DPYSL3,DRD5,E2F1,S1PR1,LPAR1,S1PR3,EPHA3,EPHA5,EPHA7,FANCD2,FOXO1,FOXO3,UTS2R,MCHR1,GPER1,HGF,HPRT1,HTR2B,IKBKB,SMAD2,SMAD5,SMAD9,MET,MRE11A,MTNR1B,MYD88,NPAS2,PCNA,PDE4A,PDE4B,PDE4C,PDE4D,PER1,PIK3CB,PIK3R1,PLCG1,P…	hsa-miR-103a-3p,hsa-miR-26b-5p,hsa-let-7f-5p,hsa-miR-18a-5p,hsa-miR-122-5p,hsa-miR-196a-5p,hsa-miR-7-5p,hsa-miR-106b-5p,hsa-miR-301a-3p,hsa-miR-130a-3p,hsa-miR-140-5p,hsa-miR-155-5p,hsa-miR-590-5p,hsa-miR-18b-5p,hsa-miR-590-3p,hsa-miR-362-3p,hsa-miR-301b-3p	LINC00630,RP11-452F19.3,XIST	142	17	3	5.01705e-05	0.0194426	2.5883	Y	0.00150245	2.2e-16	2.2e-16
M5	ABL1,ACVR1B,ACAN,ANK1,ANK2,AR,RHOB,ARHGDIA,ARHGDIB,ARHGDIG,RHOH,CCND1,BCR,BMP2,BMP7,BMPR1B,BTC,CACNA1D,CACNA1F,CACNA1S,CACNB1,CALM1,CALM2,CALM3,CASP3,CREBBP,CRKL,CTNNB1,DAB1,DDC,DHX9,DNAH8,DNAH9,DYNC1H1,HBEGF,E2F5,EREG,FES,FOXG1,FMOD,FOS,GATA1,GCNT1,GDI2,GOT1,GOT2,RAPGEF1,H2AFX,NRG1,HNRNPU,HSPA8,HSPB1,CXCL8,INHBA,INHBB,INHBC,ITGA3,L1CAM,LUM,SMAD4,SMAD6,MEF2A,MMP9,MUC1,MYF6,MYOD1,MYOG,NCAM1,NOTCH2…	hsa-miR-15a-5p,hsa-miR-16-5p,hsa-miR-30c-5p,hsa-miR-30b-5p,hsa-miR-141-3p,hsa-miR-15b-5p,hsa-miR-144-3p,hsa-miR-590-3p,hsa-miR-449a,hsa-miR-130b-3p,hsa-miR-103a-3p	XIST,AC003092.1	149	11	2	4.97692e-05	0.0043881	1.94532	Y	0.0389253	2.2e-16	2.2e-16
M35	ARF6,ARHGAP1,ATIC,CD44,CTBP1,DOCK1,DPYSL2,EFNA1,EFNA3,EFNA5,EPHA4,EPHB1,JAK2,MYC,NFKBIA,PLXNA2,PRKCA,RAC1,RAC3,ROBO1,SHMT1,SHMT2,SKP1,TCF7L2,VAV1,VEGFA,NCK2,CDK5R1,ARHGEF7,ROCK2,GIT2,DPYSL4,RUVBL2,DOCK9,DOCK6,DOCK8,DOCK11,ALDH1L2	hsa-miR-130b-3p	HOXA11-AS	38	1	1	4.71e-07	7.82324e-06	1.22037	Y	2.21e-11	1.7e-08	1.09e-05
M22	AES,APC,CEBPB,CREBBP,DDC,DVL1,DVL2,DVL3,ERBB4,FGF2,FOS,GATA1,GATA2,GATA3,GATA4,GATA6,GOT1,GOT2,GSK3B,JUN,MYC,NOTCH2,PIK3CD,PLCB2,PLCG1,PLCG2,PRKCA,SREBF1,TAT,HNF1A,TGFB1,TH,TPO,TYR,WNT1,CUL1,NCOA1,LATS1,KLF4,NCOR2,MAML1,YAP1,ZFPM2,HEY1,HEY2,WWTR1,HEYL,LATS2,F11R,AMOTL2,MAML3,PARD3,CGN,SAV1,GATA5,AMOTL1,ZFPM1	hsa-miR-144-3p,hsa-miR-107,hsa-miR-103a-3p	XIST,AC003092.1	57	3	2	3.64202e-05	0.000498438	1.13627	Y	3.03e-12	2.1e-12	1.51e-10
M29	AKT1,BMP4,CCND2,CCND3,CDC42,CDH1,CDK4,CDK5,CDK6,CDK8,CREBBP,CRMP1,CSK,DDC,DPYSL3,FOS,GATA1,GOT1,GOT2,IGF1R,IL2RA,ITGA6,ITGB4,MAX,NOTCH1,NOTCH2,NOTCH3,PRKCZ,PTPN1,RASA1,SKP1,SKP2,STAT1,TAT,TH,TLN1,TPO,TYR,UBA52,WNT1,NCK2,IKBKG,NCOA1,CDC16,LATS1,NCOR2,MAML1,YAP1,SNW1,HEY1,HEY2,WWTR1,HEYL,LATS2,AMOTL2,MAML3,SAV1,HFE2,AMOTL1,RGMB,HES5	hsa-miR-30b-5p	XIST,RP11-819C21.1	61	1	2	4.83e-07	4.20826e-06	0.940155	Y	4.72e-13	4.15e-12	1.09e-11
M24	BIRC5,BUB1,BUB1B,CCNA2,CCNB1,CDK1,CDC20,CDKN3,CENPA,CENPF,HMMR,KIF11,MAD2L1,RANGAP1,RRM2,CLIP1,AURKA,TOP2A,TTK,MAD1L1,PRC1,CCNB2,KIF23,DLGAP5,MELK,KIF20A,NDC80,UBE2C,TPX2,RACGAP1,NUSAP1,ANLN,CDCA8,CEP55,PBK,RCC2,NCAPG,NDEL1,CDCA3,NUF2,KIF2B,ASPM	hsa-miR-143-3p,hsa-miR-181c-5p,hsa-miR-181d-5p,hsa-miR-195-5p,hsa-miR-497-5p,hsa-miR-34a-5p,hsa-miR-34c-5p,hsa-miR-199a-5p,hsa-miR-199b-5p,hsa-miR-433-3p,hsa-miR-138-5p	ZNF883,AC005537.2,CTD-2020K17.1,AC006262.5	42	11	4	2.15e-06	1.4286e-05	0.822472	Y	3.5e-11	2.98e-06	7.73e-06
M20	A2M,ACACB,ACVR2A,ACVR2B,ADCY2,AGTR2,APOA2,APOB,APOC2,APOC3,APOE,ARHGDIA,ARHGDIG,RHOH,ATIC,BMPR1A,BMPR2,CBL,CDC42,CRK,CRKL,CRY1,CRY2,CSF2,CSNK1E,DHFR,DRD5,E2F1,LPAR1,S1PR3,EFNB2,EPHA3,EPHA5,EPHA7,EPHB2,FANCD2,GART,GDI1,GDI2,UTS2R,MCHR1,GPER1,ARHGAP35,HGF,HPRT1,HTR2B,IGF1,JUN,SMAD5,SMAD9,MET,MRE11A,MTHFD1,MTNR1B,MTR,NCK1,NPAS2,PDE4A,PDE4B,PDE4C,PER1,POMC,MED1,PRKAA1,PRKAA2,PRKAB1,PRKAB2,PRKAG1,PTGS…	hsa-miR-98-5p,hsa-miR-34a-5p,hsa-miR-130b-3p,hsa-miR-34c-5p	CDKN2B-AS1,LINC00667	134	4	2	5.96899e-06	3.33156e-05	0.746747	Y	0.00150245	2.2e-16	2.2e-16
M11	ABL1,ACVR1B,ACAN,ANK1,ANK2,AR,RHOB,ARHGDIA,ARHGDIB,ARHGDIG,RHOH,CCND1,BCR,BMP2,BMP7,BMPR1B,BRAF,BTC,CACNA1D,CACNA1F,CACNA1S,CACNB1,CALM1,CALM2,CALM3,CASP3,CRKL,CTNNB1,DAB1,DHX9,DNAH8,DNAH9,DYNC1H1,HBEGF,E2F5,EREG,FES,FGF1,FGF4,FGF6,FGF7,FGF9,FGF10,FGFR1,FGFR3,FGFR2,FGFR4,FOXG1,FMOD,FYN,GALNT3,GCNT1,GDI2,GPR18,GRB2,RAPGEF1,H2AFX,NRG1,HNRNPU,HRAS,HSPA8,HSPB1,CXCL8,INHBA,INHBB,INHBC,IRS1,ITGA3,L1CAM…	hsa-miR-15b-5p,hsa-miR-16-5p	AC003092.1	193	2	1	0.000726347	0.0031049	0.630903	Y	6.59e-07	2.2e-16	0.428178
M39	BIRC5,BUB1,BUB1B,CDC20,CENPA,CENPC,CENPE,CENPF,CETN2,CHEK1,DDB1,DDB2,ERCC1,ERCC4,ERCC5,ERCC6,INCENP,KIF2A,PCNT,PLK1,POLR2L,RAD23B,RPA3,XPC,XPO1,ZW10,BUB3,AURKB,CEP135,KNTC1,CCP110,CKAP5,NDC80,TUBGCP3,PLK4,KIF2C,CNTRL,ZWINT,CEP250,CEP164,CEP152,CLASP2,CLASP1,NDE1,SPDL1,ZWILCH,CEP192,CDCA8,CENPQ,NUP133,CDK5RAP2,CENPJ,CENPN,KNL1,NUP107,SPC25,CENPH,MIS12,CENPO,CENPU,NUP85,CEP76,CENPT,CEP290,KIF18A,NU…	hsa-miR-495-3p	HCG18	72	1	1	4.30396e-05	0.000176996	0.614095	Y	0.0800295	2.22e-16	5.55e-16
M40	ABL1,ACVR1B,ACAN,ANK1,ANK2,AR,RHOB,ARHGDIA,ARHGDIB,ARHGDIG,RHOH,CCND1,BCR,BMP2,BMP7,BMPR1B,BTC,CACNA1D,CACNA1F,CACNA1S,CACNB1,CALM1,CALM2,CALM3,CASP3,CRKL,CTNNB1,DAB1,DHX9,DNAH8,DNAH9,DYNC1H1,HBEGF,E2F5,EREG,FES,FOXG1,FMOD,GCNT1,GDI2,RAPGEF1,H2AFX,NRG1,HNRNPU,HSPA8,HSPB1,CXCL8,INHBA,INHBB,INHBC,ITGA3,L1CAM,LUM,SMAD4,SMAD6,MEF2A,MMP9,MUC1,MYF6,MYOD1,MYOG,NCAM1,NRCAM,YBX1,OMD,OGN,PLXNA1,PLXNA2,PREL…	hsa-miR-362-3p	SBF2-AS1	136	1	1	0.00484034	0.0142931	0.470251	Y	2.43e-10	2.2e-16	2.2e-16
M38	AP2B1,ARNT,BAD,BDNF,CALD1,CAMK2A,CAMK2D,CAMK2G,CCNT1,CD79A,CDKN1A,AP2M1,EGFR,EP300,ERBB4,FLT1,FYN,GRIN2C,IL1A,IL1R1,IRAK1,ITPKB,ITPR2,ITPR3,MMP3,MMP7,MYD88,MYH11,MYL6,MYLK,NGF,NGFR,NTRK1,PLCD1,PRKACA,MAPK1,RASA1,RASGRF1,RASGRF2,STAT1,SYK,TCEB1,TCEB3,TEK,TRAF6,TSC1,TSC2,TSG101,VCL,VHL,ELL,NCOA3,CUL2,SQSTM1,NCOR2,CACNG3,RACK1,CARM1,NCOA2,IRAK3,SHC2,LMOD1,MED31,IRAK4,PLCE1,MED15,TOLLIP,EGLN1,PELI2,P…	hsa-miR-378a-3p	HCG18	79	1	1	0.00102903	0.00257201	0.397846	Y	7.01e-10	1.57e-14	1.11e-15
M14	RHOB,RHOG,ARHGAP5,ARHGDIB,BLK,BTK,CALM1,CALM2,CALM3,CD36,CDH2,CDH4,CDH5,CDH6,CDH8,CDH11,CDH12,CDH13,CDH15,CDH18,CRK,CTNNA1,CTNND1,EFNB1,EGF,ERBB2,ERBB3,FABP4,FGR,FOXO1,FOXO3,GRB2,HCK,HRAS,IGF1,IL6,INPP5A,INPPL1,INSR,IRS1,ITGB1,JUP,KIT,FOXO4,NCK1,NRAS,ODF2,PAK2,PCNT,PIK3R1,PLCB4,PLXNA1,PSMC5,PSMD2,PSMD10,PTGFR,PTK2,RAC2,RRAS,SHC1,SOS1,SRC,YWHAB,YWHAE,YWHAG,YWHAH,YWHAZ,PIP5K1B,PIK3R3,KSR1,CEP135,CC…	hsa-miR-19a-3p	RP11-399K21.11	93	1	1	0.00235358	0.00537598	0.358728	Y	7.01e-10	2.98e-14	2.2e-16
M18	BRAF,CCNC,CDKN1B,CEBPD,CREBBP,MAPK14,EBF1,FGF1,FGF4,FGF6,FGF7,FGF9,FGF10,FGFR1,FGFR3,FGFR2,FGFR4,FYN,GALNT3,GPR18,GRB2,NR3C1,HRAS,IFNB1,IFNG,IRF3,IRS1,MUC1,MUC3A,MUC4,MUC6,MX1,NFATC2,NRAS,PIK3R2,PPP2CA,MAPK3,MAP2K1,PTK2,RAF1,RELA,SMARCA4,SOS1,STRN,TERT,TSG101,VAV2,YWHAB,YWHAE,YWHAG,YWHAZ,STAM,FGF23,S1PR4,FGF18,FGF16,HGS,GCNT3,GPR55,S1PR2,FGF19,RBX1,MUC12,STAM2,IRF9,TUBGCP2,YWHAQ,GALNT5,MED13L,FGF…	hsa-miR-27a-3p	ENTPD1-AS1	84	1	1	5.06e-06	7.92864e-06	0.195048	Y	7.01e-10	2.22e-16	7.02e-13
M17	ABL1,ACVR1B,ACVR2A,ACVR2B,ADCY2,ACAN,AGTR2,ANK1,ANK2,AR,RHOB,ARHGDIA,ARHGDIB,ARHGDIG,RHOH,CCND1,BCR,BMP2,BMP7,BMPR1A,BMPR1B,BMPR2,BTC,CACNA1C,CACNA1D,CACNA1F,CACNA1S,CACNA2D1,CACNB1,CACNB2,CACNB3,CACNB4,CALM1,CALM2,CALM3,CASP3,CDK5,CHRM5,CHUK,CRKL,CRMP1,CTNNB1,DAB1,DHX9,DNAH8,DNAH9,DYNC1H1,DPYSL3,HBEGF,E2F5,S1PR1,LPAR1,S1PR3,EREG,FES,FOXG1,FOXO1,FOXO3,FMOD,GCNT1,GDI2,UTS2R,MCHR1,RAPGEF1,H2AFX,NRG…	hsa-miR-26b-5p,hsa-miR-130a-3p,hsa-miR-590-3p,hsa-miR-539-5p,hsa-miR-362-3p	RP11-452F19.3,XIST,SBF2-AS1	183	5	3	0.0411008	0.0616474	0.176065	Y	0.0263323	2.2e-16	1.51e-07
M30	AKT1,ARNT,BDNF,BMP4,CAMK2A,CAMK2D,CAMK2G,CCND2,CCND3,CDC42,CDH1,CDK4,CDK5,CDK6,CDK8,CRMP1,CSK,DPYSL3,EP300,ERBB4,FLT1,FOS,GRIN2C,IGF1R,IL2RA,ITGA6,ITGB4,MAX,MMP3,MMP7,NGF,NOTCH1,NOTCH3,NTRK1,PRKCZ,MAPK1,PTPN1,RASA1,RASGRF1,RASGRF2,SKP1,SKP2,STAT1,TLN1,UBA52,NCK2,IKBKG,CDC16,MAML1,CACNG3,SNW1,SHC2,CACNG8,CACNG7,CACNG6,HFE2,RGMB,HES5	hsa-miR-30b-5p,hsa-miR-193a-3p	HCG18,SNHG7	58	2	2	9.11e-09	1.06705e-08	0.0686664	Y	1.03e-10	2.91e-13	1.92e-14
M34	ARHGAP1,ATIC,CD44,CTBP1,DPYSL2,EPHB1,JAK2,MYC,NFKBIA,PLXNA2,PRKCA,RAC1,ROBO1,SHMT1,SHMT2,SKP1,TCF7L2,VAV1,VEGFA,NCK2,CDK5R1,ARHGEF7,BTRC,ROCK2,GIT2,DPYSL4,RUVBL2,FBXW11,FBXL3,ALDH1L2	hsa-miR-130b-3p	HOXA11-AS	30	1	1	0.00150768	0.00163288	0.0346464	Y	7.03e-08	9.1e-07	4.72e-07
M36	ACACB,APOA2,APOB,APOC2,APOC3,APOE,ARF6,ARHGDIA,ARHGDIG,RHOH,CBL,CDC42,CRK,CRKL,DHFR,DOCK1,EFNA1,EFNA3,EFNA5,EFNB2,EPHA4,EPHB2,GART,GDI1,GDI2,ARHGAP35,IGF1,JUN,MTHFD1,MTR,NCK1,PRKAA1,PRKAA2,PRKAB1,PRKAB2,PRKAG1,RAC3,SHC1,SP1,STK11,MTHFD2,FTCD,DOCK9,RHOQ,RHOD,PRKAG2,PRKAG3,DOCK6,DOCK8,APOA5,DOCK11,MTHFD2L	hsa-miR-130b-3p	HOXA11-AS	52	1	1	1.82183e-05	1.63264e-05	-0.0476174	N	5.68e-10	1.43e-14	2.49e-09
M8	LMNB1,SYNE2,SYNE1,SUN1,SUN2,SYNE3	hsa-miR-16-5p,hsa-miR-301a-3p,hsa-miR-335-5p	XIST,RP11-2C24.4	6	3	2	0.0345029	0.0192216	-0.254068	N	0.0323663	0.0070664	0.0108751
M27	BIRC5,BUB1,BUB1B,CCNA2,CCNB1,CDK1,CDC20,CDKN3,CENPA,CENPC,CENPE,CENPF,HMMR,INCENP,KIF2A,KIF11,MAD2L1,PLK1,RRM2,AURKA,TOP2A,TTK,XPO1,PRC1,CCNB2,ZW10,BUB3,AURKB,KIF23,KNTC1,DLGAP5,CKAP5,MELK,KIF20A,NDC80,KIF2C,UBE2C,ZWINT,TPX2,CLASP2,CLASP1,RACGAP1,NUSAP1,ANLN,SPDL1,ZWILCH,CDCA8,CEP55,CENPQ,NUP133,CENPN,PBK,KNL1,NUP107,SPC25,NCAPG,CENPH,MIS12,CENPO,CENPU,NUP85,CENPT,KIF18A,CDCA3,NUF2,CENPL,SPC24,SG…	hsa-miR-143-3p,hsa-miR-181c-5p,hsa-miR-34c-5p,hsa-miR-138-5p,hsa-miR-433-3p	ZNF883,CTD-2020K17.1,AC006262.5	71	5	3	0.00110973	0.000578698	-0.282765	N	4.11e-07	2.2e-16	5.5e-13
M16	BARD1,BRCA2,CNTF,CNTFR,RBPJ,IL6ST,LIF,LIFR,NOTCH2,TP53,CHEK2,MAML2	hsa-miR-25-3p	SNHG14	12	1	1	0.012357	0.00635738	-0.288635	N	0.000177134	0.00124764	0.044584
M7	ABL1,ACVR1B,ACAN,ANK1,ANK2,AR,RHOB,ARHGDIA,ARHGDIB,ARHGDIG,RHOH,CCND1,BCR,BMP2,BMP7,BMPR1B,BTC,CACNA1D,CACNA1F,CACNA1S,CACNB1,CALM1,CALM2,CALM3,CASP3,CRKL,CTNNB1,DAB1,DHX9,DNAH8,DNAH9,DYNC1H1,HBEGF,E2F5,EREG,FES,FOXG1,FMOD,GCNT1,GDI2,RAPGEF1,H2AFX,NRG1,HNRNPU,HSPA8,HSPB1,CXCL8,INHBA,INHBB,INHBC,ITGA3,L1CAM,LMNB1,LUM,SMAD4,SMAD6,MEF2A,MMP9,MUC1,MYF6,MYOD1,MYOG,NCAM1,NRCAM,YBX1,OMD,OGN,PLXNA1,PLXNA…	hsa-miR-16-5p	XIST	136	1	1	0.000323854	0.000130135	-0.395955	N	2.43e-10	2.2e-16	2.2e-16
M31	ARNT,BDNF,BLK,BTK,CAMK2A,CAMK2D,CAMK2G,CD36,CDH2,CDH4,CDH5,CDH6,CDH8,CDH11,CDH12,CDH13,CDH15,CDH18,CRK,CTNNA1,CTNND1,EGF,EP300,ERBB2,ERBB3,ERBB4,FABP4,FGR,FOXO1,FOXO3,FLT1,GRB2,GRIN2C,HCK,HRAS,IGF1,IL6,INPP5A,INPPL1,INSR,IRS1,ITGB1,JUP,KIT,FOXO4,MMP3,MMP7,NCK1,NGF,NRAS,NTRK1,ODF2,PCNT,PIK3R1,PLCB4,MAPK1,PTGFR,PTK2,RASA1,RASGRF1,RASGRF2,SHC1,SOS1,SRC,STAT1,YWHAB,YWHAE,YWHAG,YWHAH,YWHAZ,PIP5K1B,PIK…	hsa-miR-30b-5p	HCG18	96	1	1	0.0330268	0.0119746	-0.440605	N	7.01e-10	2.2e-16	2.2e-16
M26	BLK,BTK,CD36,CDH2,CDH4,CDH5,CDH6,CDH8,CDH9,CDH10,CDH11,CDH12,CDH13,CDH15,CDH18,CRK,CTNNA1,CTNND1,EGF,ERBB2,ERBB3,FABP4,FGR,FOXO1,FOXO3,GRB2,HCK,HRAS,IGF1,IL6,INPP5A,INPPL1,INSR,IRS1,ITGB1,JUP,KIT,FOXO4,NCK1,NRAS,ODF2,PCNT,PIK3R1,PLCB4,PTGFR,PTK2,SHC1,SOS1,SRC,YWHAB,YWHAE,YWHAG,YWHAH,YWHAZ,PIP5K1B,PIK3R3,KSR1,CEP135,CCP110,SPRY2,PLK4,YWHAQ,CNTRL,CEP250,CEP164,CEP152,NCOA6,PLCB1,TUBGCP4,SH3KBP1,CDK…	hsa-miR-30c-5p,hsa-miR-30e-5p	RP11-819C21.1	76	2	1	0.000605156	0.000186585	-0.510991	N	7.01e-10	4.44e-16	1.24e-14
M4	AP2B1,BAD,CALD1,CCNT1,CD79A,CDKN1A,AP2M1,CREBBP,DDC,EGFR,FOS,FYN,GATA1,GOT1,GOT2,IL1A,IL1R1,IRAK1,ITPKB,ITPR2,ITPR3,MYD88,MYH11,MYL6,MYLK,NGFR,NOTCH2,PLCD1,PRKACA,MAPK1,SYK,TAT,TCEB1,TCEB3,TEK,TH,TPO,TRAF6,TSC1,TSC2,TSG101,TYR,VCL,VHL,WNT1,ELL,NCOA3,CUL2,NCOA1,SQSTM1,LATS1,NCOR2,MAML1,RACK1,YAP1,CARM1,NCOA2,IRAK3,HEY1,HEY2,LMOD1,WWTR1,HEYL,LATS2,MED31,IRAK4,PLCE1,AMOTL2,MED15,TOLLIP,EGLN1,MAML3,P…	hsa-miR-15a-5p,hsa-miR-16-5p,hsa-miR-107,hsa-miR-103a-3p,hsa-miR-200c-3p,hsa-miR-200b-3p	LINC00511,EPHA1-AS1,AC003092.1,RP5-1085F17.3,RP11-2C24.4,MIR497HG,RP1-283E3.8	82	6	7	0.000289407	1.86092e-05	-1.19178	N	7.01e-10	5.25e-14	5.57e-12
M13	ABL1,ACVR2A,ACVR2B,ADCY2,AGTR2,AKT1,BMP2,BMP4,BMPR1A,BMPR1B,BMPR2,CACNA1C,CACNA1D,CACNA1F,CACNA1S,CACNA2D1,CACNB1,CACNB2,CACNB3,CACNB4,CCND2,CCND3,CDC42,CDH1,CDK4,CDK5,CDK6,CDK8,CHRM5,CHUK,CRMP1,CSK,DPYSL3,S1PR1,LPAR1,S1PR3,FOXO1,FOXO3,FOS,UTS2R,MCHR1,HTR2B,IGF1R,IKBKB,IL2RA,ITGA6,ITGB4,SMAD2,SMAD5,SMAD9,MAX,MET,MTNR1B,MYD88,NOTCH1,NOTCH3,PCNA,PDE4A,PDE4B,PDE4C,PDE4D,PIK3CB,PIK3R1,PLCG1,POMC,PRKA…	hsa-miR-18a-5p	XIST	96	1	1	2.97e-06	1.52547e-07	-1.28935	N	7.01e-10	3.33e-16	2.2e-16
M37	A2M,ACACB,ACVR2A,ACVR2B,ADCY2,AGTR2,XIAP,ATIC,BMP4,BMPR1A,BMPR2,CRY1,CRY2,CSF2,CSNK1E,DRD5,E2F1,LPAR1,S1PR3,EPHA3,EPHA5,EPHA7,FANCD2,UTS2R,MCHR1,GPER1,HGF,HPRT1,HTR2B,SMAD5,SMAD7,SMAD9,MET,MRE11A,MTNR1B,NPAS2,PDE4A,PDE4B,PDE4C,PER1,POMC,MED1,PRKAA1,PRKAA2,PRKAB1,PRKAB2,PRKAG1,PTGS2,RAC1,RAD17,RAD21,RAD51C,RBBP8,SP1,STAT3,STK11,SYCP1,TGFB3,TGFBR1,TGFBR2,WNT1,WNT2,WNT3,WNT5A,YES1,CXCR4,FZD5,FZD4,FZ…	hsa-miR-130b-3p	LINC00667	106	1	1	6.61105e-06	2.59956e-07	-1.40537	N	0.00150245	2.2e-16	2.2e-16
M3	BARD1,BRCA2,CREBBP,DDC,FOS,GATA1,GOT1,GOT2,RBPJ,NOTCH2,TAT,TH,TP53,TPO,TYR,WNT1,NCOA1,LATS1,NCOR2,MAML1,YAP1,CHEK2,HEY1,HEY2,WWTR1,HEYL,LATS2,AMOTL2,MAML3,SAV1,MAML2,AMOTL1	hsa-miR-15a-5p,hsa-miR-16-5p,hsa-miR-15b-5p,hsa-miR-200b-3p,hsa-miR-25-3p,hsa-miR-144-3p,hsa-miR-374b-5p,hsa-miR-374a-5p	AC005562.1,XIST,TRAF3IP2-AS1,AC003092.1,MIR497HG,RP1-283E3.8	32	8	6	0.00519155	0.00015773	-1.51738	N	4.17e-06	5.67e-09	1.13e-06
M10	A2M,ACACB,ACVR2A,ACVR2B,ADCY2,AGTR2,ALOX12,ALOX5,ALOX12B,ALOX15,ALOX15B,APC,ARNTL,ATIC,BMPR1A,BMPR2,CRY1,CRY2,CSF2,CSNK1E,CYP3A7,CYP2J2,DRD5,DVL1,DVL2,DVL3,E2F1,LPAR1,S1PR3,EPHA3,EPHA5,EPHA7,FANCD2,GGT7,UTS2R,MCHR1,GPER1,GSK3B,GSTA1,GSTA2,GSTA3,GSTA4,HGF,HPRT1,HTR2B,LRP6,SMAD5,SMAD9,MET,MRE11A,MTNR1B,NPAS2,PDE4A,PDE4B,PDE4C,PER1,PLA2G1B,PLA2G2A,PLA2G5,POMC,MED1,PRKAA1,PRKAA2,PRKAB1,PRKAB2,PRKAG1,…	hsa-miR-16-5p	LINC00094,RP11-2C24.4	130	1	2	1.40348e-05	3.67702e-07	-1.58171	N	0.00150245	2.2e-16	2.2e-16
M28	BLK,BTK,CD36,CDH2,CDH4,CDH5,CDH6,CDH8,CDH11,CDH12,CDH13,CDH15,CDH18,CETN2,CHEK1,CRK,CTNNA1,CTNND1,DDB1,DDB2,EGF,ERBB2,ERBB3,ERCC1,ERCC4,ERCC5,ERCC6,FABP4,FGR,FOXO1,FOXO3,GRB2,HCK,HRAS,IGF1,IL6,INPP5A,INPPL1,INSR,IRS1,ITGB1,JUP,KIT,FOXO4,NCK1,NRAS,ODF2,PCNT,PIK3R1,PLCB4,POLR2L,PTGFR,PTK2,RAD23B,RPA3,SHC1,SOS1,SRC,XPC,YWHAB,YWHAE,YWHAG,YWHAH,YWHAZ,PIP5K1B,PIK3R3,KSR1,CEP135,CCP110,SPRY2,TUBGCP3,PLK…	hsa-miR-27b-3p,hsa-miR-320b	XIST,HCG18	89	2	2	0.000879288	4.53325e-06	-2.28772	N	7.01e-10	1.35e-12	2e-15
M21	ABL1,ACVR2A,ACVR2B,ADCY2,AES,AGTR2,APC,BMP2,BMPR1A,BMPR1B,BMPR2,CACNA1C,CACNA1D,CACNA1F,CACNA1S,CACNA2D1,CACNB1,CACNB2,CACNB3,CACNB4,CDK5,CEBPB,CHRM5,CHUK,CRMP1,DPYSL3,DVL1,DVL2,DVL3,S1PR1,LPAR1,S1PR3,ERBB4,FGF2,FOXO1,FOXO3,GATA2,GATA3,GATA4,GATA6,UTS2R,MCHR1,GSK3B,HTR2B,IKBKB,JUN,SMAD2,SMAD5,SMAD9,MET,MTNR1B,MYC,MYD88,PCNA,PDE4A,PDE4B,PDE4C,PDE4D,PIK3CB,PIK3CD,PIK3R1,PLCB2,PLCG1,PLCG2,POMC,PRKAC…	hsa-miR-103a-3p,hsa-miR-107,hsa-miR-153-3p,hsa-miR-301a-3p,hsa-miR-135b-5p	LINC00630,XIST	94	5	2	0.000777659	8.47008e-07	-2.9629	N	2.43e-10	1.11e-16	7.77e-16
